# Supplementary material for: Co-silencing of ABA receptors (SlRCAR) reveals interactions between ABA and ethylene signaling during tomato fruit ripening
Source: Hortic Res. 2022 Jun 5;9:uhac057. doi: 10.1093/hr/uhac057 (PMC9171117; doi:10.1093/hr/uhac057)
Supplement: Web_Material_uhac057 [file web_material_uhac057.zip]

Archive with 3 entries (3 files):
- Supplementary appendix 1, appendix 2, and appendix 3.docx
- Supplementary material.docx
- Supporting information.docx
